# Supplementary material for: Quality control requirements for the correct annotation of lipidomics data
Source: Nat Commun. 2021 Aug 6;12:4771. doi: 10.1038/s41467-021-24984-y (PMC8346590; doi:10.1038/s41467-021-24984-y)
Supplement: Supplementary file 2 — Supplementary Data 1 [file 41467_2021_24984_MOESM2_ESM.xlsx]

## Sheet: Tabelle1
Proposed structure	Issue	Suggestion
PG 17:1_22:6	Annotation and elemental compositon ([C45H75O10P+OAcO] 1-) corresponds to m/z 865.5236 and does not fit with observed mass (m/z 881.519)	PI 38:6 (m/z 881.5185) would be a better fit with the experimental data and would also be corroborated by neutral loss of FA 22:6
LPE O- 16:0_0:0	Annotation corresponds to m/z 498.3201 and does not fit with elemental compositon ([C21H44NO6P+OAcO] 1-) and observed mass (m/z 496.3052)	LPE O- 16:1_0:0 (m/z 496.3044) would be a better fit with the experimental data
PC 15:0@_20:4	Annotation and elemental compositon correspond to m/z 826.5603 and do not fit with observed mass (m/z 842.5593)	Omit structure
Oxidized PE 18:0@_20:4	Annotation does not fit with reported elemental compositon [C43H78NO8P-H]1- and observed mass (m/z 766.5381)	PE 38:4 ([C43H78NO8P-H]1-, m/z 766.5392, ) would be a better fit with the experimental data
oxidized PC 38:4	Annotation corresponds to [C46H84NO9P+H]1+ (m/z 826.5956) and does not fit the reported with elemental compositon ([C46H82NO9P+H]1+) and observed mass (m/z 824.5771)	Oxidized PC 38:5 (m/z 824.5700) would be a better fit with the experimental data
PA 17:0_22:0@	The proposed structure does not generate the observed fragment ions (m/z 255.2325).	Omit structure
PC 15:0_16:0	Without indicative headgroup fragment (m/z 184) the proposed structure is doubtful	PE 18:0_16:0 could explain fragment ion m/z 255.2323 and is the more likely structure because of its even carbon number FA chains.
PI & PS species	No indicative headgroup fragments for 15 out of 30 reported species	Adjust reporting
5alpha,6beta-dihydroxycholestanol	Non selective water loss (m/z 403.3557) is the only fragment ion. One of 13 entries in LMSD.	Adjust reporting
24,25-Epoxycholesterol	Nonselective water loss (m/z 383.333) is the only fragment ion. One of 45 entries in LMSD. Epoxides are acid labile.	7-Oxocholesterol or 7α-hydroxycholest-4-en-3-one, major sterols in plasma, more likely candidates.
Dormatinol	Nonselective water loss (m/z 401.342) is the only fragment ion. One of 43 entries in LMSD. Unlikely stereochemistry in human.	Cholest-5-ene-3β,7α,25-triol and/or cholest-5-ene-3β,7α,(25R)26-triol, known constituents of plasma more likely structures
24-northornasterol A	No fragment ions at all detected. Identified 4 times. One of 13 entries in LMSD.	Adjust reporting
PI 18:1_19:1	Formation of molecular adduct ion ([C46H85O13P-CH3]1-) highly unlikely	PI 36:2 ([C45H82O13P-H]1-) would be a better fit with the experimental data
